# Supplementary material for: Pulmonary Delivery of Curcumin and Beclomethasone Dipropionate in a Multicomponent Nanosuspension for the Treatment of Bronchial Asthma
Source: Pharmaceutics. 2021 Aug 20;13(8):1300. doi: 10.3390/pharmaceutics13081300 (PMC8401312; doi:10.3390/pharmaceutics13081300)
Supplement: Supplementary file 1 [file pharmaceutics-13-01300-s001.zip]

Archive with 1 entries (1 files):
- pharmaceutics-1328816-supplementary.pdf
